# Supplementary material for: Unfolding political attitudes through the face: facial expressions when reading emotion language of left- and right-wing political leaders
Source: Sci Rep. 2019 Oct 30;9:15689. doi: 10.1038/s41598-019-51858-7 (PMC6821753; doi:10.1038/s41598-019-51858-7)
Supplement: Supplementary file 2 — Dataset 1 [file 41598_2019_51858_MOESM2_ESM.xlsx]

## Sheet: Supplementary Database
Soggetto	Gender	Age	Pol_col	coll_pol_pre1	coll_pol_pre	ident_pol_pre	coll_pol_post	ident_pol_post	imp_pol_post	ident_pol_post1	ident_pol_post2	ident_pol_post3	ident_pol_post4	ident_pol_post5	berlusconi_sn_dx	berlusconi_rappr_sx_dx	berlusconi_rappr_te	berlusconi_piace	berlusconi_eletto	berlusconi_voteresti	berlusconi_votato	bersani_sx_dx	bersani_rappr_sx_dx	bersani_rappr_te	bersani_piace	bersani_eletto	bersani_voteresti	bersani_votato	alfano_sx_dx	alfano_rappr_sx_dx	alfano_rappr_te	alfano_piace	alfano_eletto	alfano_voteresti	alfano_votato	renzi_sx_dx	renzi_rappr_sx_dx	renzi_rappr_te	REpiace	REeletto	REvoter	REvotato	Bl_pos_conc_piacere	Bl_pos_abs_piacere	Bl_neg_conc_piacere	Bl_neg_abs_piacere	Bl_neu_conc_piacere	Bl_neu_abs_piacere	Al_pos_conc_piacere
301	2	20	1	5	5	5	5	5	5	#NULL!	#NULL!	#NULL!	#NULL!	#NULL!	1	5	6	5	5	4	1	2	4	5	5	4	3	0	0	5	5	4	3	3	0	0	4	4	4	4	4	0	3.22222	3.88889	1.88889	1.66667	3.66667	4	2.88889
302	2	23	1	3	4	3	4	3	3	3	3	1	3	2	1	5	3	3	3	2	2	2	3	3	2	2	1	0	0	4	3	2	2	1	0	0	5	2	3	2	1	0	3.88889	4	2	1.66667	3.66667	3.33333	3.66667
303	1	22	1	6	6	4	6	2	5	5	5	5	5	5	1	5	4	4	5	5	1	2	5	1	1	1	1	0	0	5	3	3	4	3	0	0	4	4	4	3	2	0	2.55556	3	2.55556	3.55556	3.66667	3.66667	2.44444
304	2	21	1	3	5	5	5	4	3	3	3	2	3	3	1	3	3	2	2	2	2	2	4	2	2	1	1	0	0	2	2	1	1	1	0	0	3	4	4	4	4	0	2.66667	2.77778	2	1.77778	2.33333	2.55556	2.33333
305	2	21	1	3	5	5	4	4	2	3	3	2	1	1	1	5	2	1	1	1	2	2	2	2	2	2	2	0	0	3	2	2	2	2	0	0	3	2	2	2	2	0	1.11111	1.22222	1.22222	1.11111	1.33333	1	1.66667
306	2	20	1	5	5	6	5	5	6	5	5	5	5	5	1	6	5	3	3	2	1	2	6	3	4	4	4	0	0	6	5	4	4	4	0	0	6	4	6	6	5	0	3.33333	3.88889	2.11111	1.77778	3.66667	3.22222	3.33333
307	2	23	1	6	6	5	6	5	6	4	4	3	4	4	1	4	4	4	4	4	1	2	5	2	2	2	2	0	0	4	4	4	3	4	0	0	2	5	6	6	7	0	2.77778	3.22222	2.11111	2	3.33333	2.77778	2.77778
308	1	24	1	5	5	6	5	5	5	5	4	5	5	5	1	3	3	3	1	1	1	2	6	2	5	5	1	0	0	3	3	1	1	1	0	0	2	5	7	7	7	0	4.44444	4.22222	2.66667	4.11111	2.66667	2.44444	2.77778
309	2	21	1	3	5	4	5	5	3	4	5	3	4	5	1	6	5	6	6	6	1	2	3	4	3	3	2	0	0	4	4	3	4	3	0	0	3	2	4	5	2	0	3.44444	4	2.11111	1.11111	3.11111	3.77778	2.11111
310	2	21	1	4	5	4	5	4	3	2	3	3	4	3	1	6	4	5	6	6	1	2	5	#NULL!	3	2	3	0	0	3	#NULL!	2	1	1	0	0	6	#NULL!	5	2	2	0	4.22222	4.11111	3.11111	3.33333	3.66667	3.88889	3
311	2	21	1	4	5	4	5	6	5	5	5	3	5	4	1	7	5	6	7	7	1	2	3	#NULL!	2	1	1	0	0	6	#NULL!	5	5	5	0	0	5	#NULL!	6	3	3	0	3.11111	3.44444	2.22222	2.77778	2	2.77778	1.66667
312	2	21	1	6	5	6	5	4	4	5	6	5	5	5	1	3	3	3	1	1	2	2	4	#NULL!	2	2	1	0	0	1	#NULL!	1	1	1	0	0	5	#NULL!	7	7	1	0	4.22222	4	2.77778	3.22222	3.66667	3.55556	2.11111
313	2	20	1	2	5	2	5	2	4	1	2	1	2	1	1	6	1	1	1	1	2	2	7	#NULL!	3	3	3	0	0	7	#NULL!	2	1	1	0	0	7	#NULL!	6	7	6	0	1.33333	1.44444	3.44444	4.55556	2.55556	3	2.88889
314	1	22	1	5	5	4	5	5	6	4	4	3	5	5	1	7	5	4	5	5	1	2	3	#NULL!	2	2	1	0	0	3	#NULL!	5	5	5	0	0	4	#NULL!	7	7	5	0	2.66667	3.11111	2.66667	2.33333	3.33333	3.44444	2.77778
315	2	25	1	3	6	4	6	5	2	5	5	4	4	4	1	6	5	5	6	4	2	2	6	#NULL!	2	1	1	0	0	3	#NULL!	2	2	1	0	0	4	#NULL!	5	4	1	0	3.88889	4	2.66667	2.55556	3	3	1.11111
316	2	22	1	2	6	5	6	6	4	5	4	4	5	4	1	6	6	5	5	6	2	2	3	#NULL!	1	1	1	0	0	6	#NULL!	6	6	5	0	0	3	#NULL!	7	7	7	0	4.88889	4.55556	2	1.88889	4.55556	4	4.11111
317	2	22	1	5	6	4	5	5	6	4	4	4	4	5	1	6	5	3	5	5	1	2	6	#NULL!	3	2	2	0	0	5	#NULL!	2	3	4	0	0	5	#NULL!	6	5	4	0	3.33333	4.44444	2.11111	1.77778	4.55556	2.88889	3.11111
318	2	25	1	6	5	1	6	1	7	5	3	3	1	1	1	1	1	1	1	1	2	2	1	#NULL!	1	1	1	0	0	1	#NULL!	1	1	1	0	0	2	#NULL!	2	2	2	0	1	1.22222	3.44444	4.66667	1.77778	2	1
319	2	22	1	2	6	5	6	5	4	4	5	3	4	3	1	4	4	3	4	3	1	2	4	#NULL!	3	2	1	0	0	4	#NULL!	4	3	2	0	0	4	#NULL!	4	3	3	0	3.11111	3.55556	2.77778	2.33333	3.11111	3.44444	3.11111
320	1	24	1	4	6	5	6	4	6	2	2	5	3	6	1	4	5	3	3	2	1	2	6	#NULL!	1	2	1	0	0	4	#NULL!	2	3	3	0	0	2	#NULL!	6	6	3	0	4.44444	4.88889	3.33333	5	3.55556	4.22222	2.33333
321	1	23	1	5	5	6	6	6	6	5	5	6	6	6	1	6	7	7	7	7	1	2	7	#NULL!	4	4	1	0	0	5	#NULL!	7	7	7	0	0	6	#NULL!	2	2	1	0	4.88889	5	1.22222	1	4.33333	4.11111	4.33333
322	1	24	1	4	6	6	6	7	7	6	6	6	7	6	1	7	7	7	7	7	1	2	6	#NULL!	4	3	1	0	0	6	#NULL!	6	6	6	0	0	5	#NULL!	3	3	1	0	4.66667	5	3.33333	4	4.66667	5	4.22222
323	1	23	1	5	6	6	6	5	6	5	5	5	5	6	1	6	5	6	6	6	1	2	6	#NULL!	1	1	1	0	0	5	#NULL!	5	5	5	0	0	4	#NULL!	4	4	3	0	4.55556	5	2.11111	3.11111	3.88889	3.33333	3.66667
324	1	22	1	6	6	7	6	5	5	5	4	5	5	5	1	7	5	5	5	7	1	2	6	#NULL!	3	2	1	0	0	6	#NULL!	4	4	6	0	0	7	#NULL!	1	1	1	0	3.77778	4.44444	2.11111	1.44444	3.44444	3.33333	3.77778
325	2	22	1	5	5	7	7	5	5	5	3	5	5	6	1	7	6	6	6	7	1	2	4	#NULL!	5	3	2	0	0	3	#NULL!	4	4	3	0	0	5	#NULL!	4	4	2	0	4.44444	4.66667	2	1.22222	3.88889	3.88889	2.22222
201	2	21	2	3	2	5	2	5	3	5	5	5	4	5	1	7	1	1	1	1	2	2	6	4	4	6	4	2	1	6	1	3	2	1	2	2	6	6	7	5	5	2	2	1.22222	3.55556	4.22222	2	2.11111	2.44444
202	2	22	2	5	2	6	2	6	4	6	5	6	5	5	1	6	1	1	1	1	2	2	6	6	6	7	6	1	1	5	1	1	1	1	2	2	5	5	4	5	5	2	1	1	2.66667	3.77778	1.44444	1.22222	1.66667
203	1	22	2	4	1	3	1	3	4	6	5	5	4	5	1	4	1	1	1	1	2	2	4	4	4	5	6	1	1	5	1	1	1	1	2	2	3	3	2	3	2	2	2.55556	3.11111	3.11111	3.22222	3	2.77778	2.77778
204	2	22	2	6	2	7	2	6	7	6	6	6	6	6	1	5	1	1	1	1	2	2	6	5	5	6	7	2	1	6	1	1	1	1	2	2	5	6	6	7	7	2	1.11111	1.66667	1.44444	1.66667	1	2.44444	1.22222
205	2	21	2	4	2	4	2	3	5	5	5	5	4	4	1	6	1	1	1	1	2	2	2	2	1	2	1	1	1	5	1	1	1	1	2	2	5	5	5	5	5	2	3.55556	4	3.44444	4.77778	4	3.11111	3.33333
206	2	21	2	7	2	6	1	7	7	7	6	7	7	6	1	5	1	1	1	1	2	2	6	5	6	7	7	1	1	6	1	1	1	1	2	2	4	4	3	4	1	2	1.11111	1.11111	2	1	1.77778	1	1
207	2	22	2	6	2	4	2	3	6	5	4	5	5	4	1	6	1	1	1	1	2	2	3	3	2	3	1	2	1	6	1	1	1	1	2	2	2	2	2	2	1	2	1.77778	1.66667	2	1.44444	1.77778	1.77778	2
208	2	23	2	6	2	5	2	6	6	6	4	5	5	4	1	5	1	1	1	1	2	2	5	5	6	6	7	1	1	6	1	1	1	1	2	2	5	5	6	5	6	2	1	1	2.77778	4.11111	2.22222	1.88889	1.22222
209	2	21	2	3	1	4	1	5	7	6	6	6	5	6	1	6	1	1	1	1	2	2	6	6	6	6	7	1	1	7	1	1	1	1	2	2	4	4	6	4	2	2	3.11111	3.33333	2.88889	2.55556	3	3.22222	3.44444
210	2	21	2	5	3	6	3	6	5	6	6	6	6	6	1	7	1	1	1	1	2	2	7	6	6	7	7	1	1	5	1	1	1	1	2	2	5	4	4	3	5	2	1.66667	1.44444	2.88889	3.33333	2.66667	2.55556	2.33333
211	2	23	2	6	1	3	2	3	7	3	5	5	2	2	1	5	1	1	1	1	2	1	3	2	2	2	1	2	2	2	2	2	2	1	2	2	3	2	2	2	1	2	1.55556	1.11111	2.88889	4	1.33333	1.44444	1.88889
212	2	22	2	5	1	3	1	6	5	6	5	5	5	6	1	5	1	1	1	1	2	2	5	5	5	6	7	1	1	4	1	1	1	1	2	2	5	5	4	5	5	2	1	1	1.77778	3.66667	1	1.11111	1
213	2	22	2	4	2	4	2	5	6	5	5	5	5	4	1	6	1	1	1	1	2	2	6	5	5	5	7	1	1	4	1	1	1	1	2	2	5	5	5	5	5	2	1.44444	1.11111	3.11111	4.55556	2	2.66667	1.55556
214	2	21	2	6	2	2	2	2	2	2	2	3	3	4	1	5	1	1	1	1	2	2	6	5	5	5	5	1	1	5	1	1	1	1	2	2	4	4	4	5	5	2	1.44444	1.44444	2.88889	3	1.77778	1.66667	1.77778
215	2	21	2	4	3	4	3	4	4	4	5	3	4	3	1	5	1	1	1	1	2	2	4	2	1	1	1	2	1	4	1	1	1	1	2	2	5	6	6	7	7	1	1.55556	1.77778	2	1.77778	1.66667	1.77778	2.33333
216	2	21	2	6	1	5	1	6	7	6	5	6	6	7	1	6	1	1	1	1	2	2	5	5	5	5	4	2	1	6	1	2	1	1	2	2	5	6	5	6	4	2	1.55556	1.22222	3.88889	4.88889	2.22222	3.22222	2.11111
217	2	22	2	6	1	6	2	6	6	7	6	6	6	7	1	5	1	1	1	1	2	2	5	5	5	6	5	2	1	6	1	1	1	1	2	2	3	2	2	2	1	2	1.44444	1.11111	3.55556	4.44444	2.88889	3.33333	1.88889
218	2	21	2	6	2	6	2	5	7	7	4	7	5	7	1	3	1	1	1	1	2	2	5	5	6	7	7	1	1	5	1	1	1	1	2	2	6	7	7	7	7	2	1.33333	2.33333	2	1	3.33333	2.22222	2
219	2	23	2	4	2	3	2	3	3	5	5	5	3	4	1	6	1	1	1	1	2	2	4	4	4	4	5	1	1	4	2	2	2	1	2	1	4	4	6	5	5	2	1.66667	1.44444	1.11111	1.22222	2	1.55556	2
220	2	22	2	4	3	3	3	5	5	4	3	3	5	3	1	6	1	1	1	1	2	2	4	3	3	3	3	1	1	5	2	2	1	1	2	2	7	7	6	6	7	1	1.11111	1	3	4.11111	1.77778	2.33333	2
221	2	20	2	5	2	5	2	5	5	5	4	4	5	5	1	7	1	1	1	1	2	2	6	6	6	7	5	1	1	4	6	1	1	1	2	2	5	5	5	6	6	2	3.55556	2.66667	2.33333	1.88889	3.88889	1.77778	3.22222
222	1	21	2	6	2	5	2	6	7	5	5	6	6	5	1	5	1	1	1	1	2	2	6	5	7	6	7	1	1	6	1	2	1	1	2	2	4	4	4	3	5	2	1.66667	1.77778	1.55556	1	1.33333	2.11111	1.11111
223	2	22	2	6	2	4	2	4	6	6	5	6	4	4	1	7	1	1	1	1	2	2	5	4	5	5	4	1	1	6	2	2	2	1	2	2	6	6	7	7	6	2	1.22222	1.44444	2.77778	3.22222	2.88889	2.77778	2.22222
224	2	28	2	6	2	3	2	5	6	6	5	5	5	5	1	6	1	1	1	1	2	2	4	4	3	4	2	2	1	6	1	1	1	1	2	2	4	4	4	4	3	2	1	1.11111	4	3.66667	1.33333	1.55556	1
225	2	22	2	4	2	5	2	5	3	5	4	2	3	4	1	6	1	1	1	1	2	2	6	6	6	7	7	1	1	6	0	1	1	1	2	2	6	0	5	6	6	2	2.11111	1.88889	2.33333	4.22222	2.55556	2.44444	2
226	2	22	2	3	2	6	2	5	5	5	4	4	5	4	1	6	3	5	3	2	2	2	5	5	6	6	6	2	1	5	0	3	3	3	2	2	5	0	5	5	5	2	4.44444	4.33333	1.55556	2.66667	3.33333	4.66667	2.44444
228	2	21	2	4	2	6	2	3	6	6	4	4	5	3	1	7	1	1	1	1	2	2	6	5	6	4	5	2	1	6	0	1	1	1	2	2	7	0	6	6	5	2	1	1	4.44444	5	2.44444	1.77778	1.77778
229	1	23	2	4	3	4	3	4	5	5	5	5	5	5	1	5	2	1	1	1	2	2	5	4	4	5	5	2	1	5	0	3	2	1	2	2	5	0	5	5	5	2	1.22222	1.33333	3.66667	4.22222	2.22222	2.88889	1.66667
230	2	21	2	5	3	4	2	5	7	6	6	6	5	6	1	6	1	1	1	1	2	2	5	4	6	7	7	1	1	6	1	1	1	1	2	2	5	4	4	3	4	2	1.11111	1	1.44444	1	2	2.11111	1.22222
#NULL!		#NULL!	#NULL!	#NULL!	#NULL!	#NULL!	#NULL!	#NULL!	#NULL!	#NULL!	#NULL!	#NULL!	#NULL!	#NULL!	#NULL!	#NULL!	#NULL!	#NULL!	#NULL!	#NULL!	#NULL!	#NULL!	#NULL!	#NULL!	#NULL!	#NULL!	#NULL!	#NULL!	#NULL!	#NULL!	#NULL!	#NULL!	#NULL!	#NULL!	#NULL!	#NULL!	#NULL!	#NULL!	#NULL!	#NULL!	#NULL!	#NULL!	#NULL!	#NULL!	#NULL!	#NULL!	#NULL!	#NULL!	#NULL!
[truncated: 99 more columns]
